# Supplementary material for: Sustainable Soil Reinforcement by Maximizing Geotechnical Performance with Rice Husk Ash in Subgrade Layers
Source: Materials (Basel). 2025 Feb 17;18(4):873. doi: 10.3390/ma18040873 (PMC11857713; doi:10.3390/ma18040873)
Supplement: Supplementary file 1 [file materials-18-00873-s001.zip]

Archive with 1 entries (1 files):
- materials-3471399-supplementary.xlsx
