# Supplementary material for: Sustainable Soil Reinforcement by Maximizing Geotechnical Performance with Rice Husk Ash in Subgrade Layers
Source: Materials (Basel). 2025 Feb 17;18(4):873. doi: 10.3390/ma18040873 (PMC11857713; doi:10.3390/ma18040873)
Supplement: Supplementary file 1 [file materials-18-00873-s001.zip › materials-3471399-supplementary.xlsx]

## Sheet: Overview
Parameter	Description
Experiment Type	CBR Test Results
Configurations	Upper, Lower, and Double Layer
Material Compositions	Soil, RHA, and Cement Mixtures
Data Collection Method	Load vs. Penetration Analysis

## Sheet: Raw data 2%C
Soil control		Upper 2%Cement		Lower 2%Cement		Double 2% Cement
Penetration Depth (mm)	Applied Load (kN)	Penetration Depth (mm)	Applied Load (kN)	Penetration Depth (mm)	Applied Load (kN)	Penetration Depth (mm)	Applied Load (kN)
0	0	0	0	0	0	0	0
0.5	0.19925	0.5	0.19925	0.5	0.27895	0.5	0.3188
1	0.35865	1	0.3985	1	0.5579	1	0.62166
1.5	0.51805	1.5	0.59775	1.5	0.83685	1.5	0.91655
2	0.67745	2	0.797	2	1.1158	2	1.1955
2.5	0.83685	2.5	0.99625	2.5	1.39475	2.5	1.47445
3	0.99625	3	1.2752	3	1.6737	3	1.7534
4	1.23535	4	1.55415	4	2.03235	4	2.11205
5	1.47445	5	1.8331	5	2.391	5	2.5504
7.5	1.8331
10	2.1519
12.5	2.4707

## Sheet: Raw data 4%C
Soil control		Upper 4%Cement		Lower 4%Cement		Double 4%Cement
Penetration Depth (mm)	Applied Load (kN)	Penetration Depth (mm)	Applied Load (kN)	Penetration Depth (mm)	Applied Load (kN)	Penetration Depth (mm)	Applied Load (kN)
0	0	0	0	0	0	0	0
0.5	0.19925	0.5	0.39053	0.5	0.3188	0.5	0.3985
1	0.35865	1	0.78106	1	0.6376	1	0.797
1.5	0.51805	1.5	1.12377	1.5	0.9564	1.5	1.17956
2	0.67745	2	1.47445	2	1.2752	2	1.55415
2.5	0.83685	2.5	1.79325	2.5	1.594	2.5	1.9128
3	0.99625	3	2.0722	3	1.8331	3	2.27145
4	1.23535	4	2.48664	4	2.1519	4	2.6301
5	1.47445	5	2.79747	5	2.5504	5	2.98875
7.5	1.8331	7.5	3.2677	7.5	2.9489	7.5	3.4271
10	2.1519	10	3.70605	10	3.3474	10	3.9053
12.5	2.4707	12.5	4.1444	12.5	3.7459	12.5	4.3835

## Sheet: Raw data 6%C
Soil control		Upper 6%Cement		Lower 6%Cement		Double 6%Cement
Penetration Depth (mm)	Applied Load (kN)	Penetration Depth (mm)	Applied Load (kN)	Penetration Depth (mm)	Applied Load (kN)	Penetration Depth (mm)	Applied Load (kN)
0	0	0	0	0	0	0	0
0.5	0.19925	0.5	0.43835	0.5	0.42241	0.5	0.4782
1	0.35865	1	0.75715	1	0.74121	1	0.8767
1.5	0.51805	1.5	1.07595	1.5	1.0361	1.5	1.23535
2	0.67745	2	1.39475	2	1.29911	2	1.594
2.5	0.83685	2.5	1.71355	2.5	1.63385	2.5	1.95265
3	0.99625	3	2.0722	3	1.9128	3	2.35115
4	1.23535	4	2.43085	4	2.3113	4	2.7098
5	1.47445	5	2.8692	5	2.6301	5	3.1083
7.5	1.8331	7.5	3.2677	7.5	3.0286	7.5	3.6662
10	2.1519	10	3.7459	10	3.4271	10	4.2241
12.5	2.4707	12.5	4.3835	12.5	3.8256	12.5	4.782

## Sheet: Raw data 2%RHA
Soil control		Upper 2%RHA		Lower 2%RHA		Double 2%RHA
Penetration Depth (mm)	Applied Load (kN)	Penetration Depth (mm)	Applied Load (kN)	Penetration Depth (mm)	Applied Load (kN)	Penetration Depth (mm)	Applied Load (kN)
0	0	0	0	0	0	0	0
0.5	0.19925	0.5	0.2391	0.5	0.19925	0.5	0.2391
1	0.35865	1	0.3985	1	0.35865	1	0.40647
1.5	0.51805	1.5	0.59775	1.5	0.51805	1.5	0.59775
2	0.67745	2	0.797	2	0.67745	2	0.78903
2.5	0.83685	2.5	0.98031	2.5	0.8767	2.5	0.99625
3	0.99625	3	1.14768	3	1.07595	3	1.1955
4	1.23535	4	1.39475	4	1.29911	4	1.48242
5	1.47445	5	1.63385	5	1.53821	5	1.82513
7.5	1.8331	7.5	2.0722	7.5	1.9128	7.5	2.2316
10	2.1519	10	2.4707	10	2.2316	10	2.66995
12.5	2.4707	12.5	2.8692	12.5	2.59025	12.5	3.06845

## Sheet: Raw data 4%RHA
Soil control		Upper 4%RHA		Lower 4%RHA		Double 4%RHA
Penetration Depth (mm)	Applied Load (kN)	Penetration Depth (mm)	Applied Load (kN)	Penetration Depth (mm)	Applied Load (kN)	Penetration Depth (mm)	Applied Load (kN)
0	0	0	0	0	0	0	0
0.5	0.19925	0.5	0.19925	0.5	0.27895	0.5	0.30286
1	0.35865	1	0.3985	1	0.43835	1	0.5579
1.5	0.51805	1.5	0.59775	1.5	0.59775	1.5	0.797
2	0.67745	2	0.797	2	0.75715	2	1.0361
2.5	0.83685	2.5	0.99625	2.5	0.94843	2.5	1.2752
3	0.99625	3	1.1955	3	1.15565	3	1.5143
4	1.23535	4	1.4346	4	1.39475	4	1.79325
5	1.47445	5	1.6737	5	1.65776	5	2.05626
7.5	1.8331	7.5	2.0722	7.5	2.03235	7.5	2.43085
10	2.1519	10	2.4707	10	2.43085	10	2.9489
12.5	2.4707	12.5	2.8692	12.5	2.82935	12.5	3.4271

## Sheet: Raw data 6%RHA
Soil control		Upper 6%RHA		Lower 6%RHA		Double 6%RHA
Penetration Depth (mm)	Applied Load (kN)	Penetration Depth (mm)	Applied Load (kN)	Penetration Depth (mm)	Applied Load (kN)	Penetration Depth (mm)	Applied Load (kN)
0	0	0	0	0	0	0	0
0.5	0.19925	0.5	0.27895	0.5	0.31083	0.5	0.41444
1	0.35865	1	0.4782	1	0.5579	1	0.67745
1.5	0.51805	1.5	0.70933	1.5	0.81294	1.5	0.91655
2	0.67745	2	0.88467	2	1.04407	2	1.15565
2.5	0.83685	2.5	1.10783	2.5	1.31505	2.5	1.39475
3	0.99625	3	1.28317	3	1.57009	3	1.63385
4	1.23535	4	1.65776	4	1.89686	4	1.94468
5	1.47445	5	1.95265	5	2.19175	5	2.27145
7.5	1.8331	7.5	2.49461	7.5	2.7895	7.5	2.8692
10	2.1519	10	3.0286	10	3.25973	10	3.4271
12.5	2.4707	12.5	3.28364	12.5	3.7459	12.5	3.985

## Sheet: Raw data 2%RHA2%C
Soil control		Upper 2%RHA2%C		Lower 2%RHA2%C		Double 2%RHA2%C
Penetration Depth (mm)	Applied Load (kN)	Penetration Depth (mm)	Applied Load (kN)	Penetration Depth (mm)	Applied Load (kN)	Penetration Depth (mm)	Applied Load (kN)
0	0	0	0	0	0	0	0
0.5	0.19925	0.5	0.38256	0.5	0.3985	0.5	0.43835
1	0.35865	1	0.67745	1	0.7173	1	0.75715
1.5	0.51805	1.5	0.9564	1.5	1.0361	1.5	1.07595
2	0.67745	2	1.1955	2	1.3549	2	1.39475
2.5	0.83685	2.5	1.4346	2.5	1.6737	2.5	1.71355
3	0.99625	3	1.71355	3	1.9925	3	2.03235
4	1.23535	4	1.9925	4	2.35115	4	2.43085
5	1.47445	5	2.3113	5	2.7098	5	2.82935
7.5	1.8331	7.5	2.7895	7.5	3.188	7.5	3.3474
10	2.1519	10	3.3474	10	3.7459	10	3.9053
12.5	2.4707	12.5	3.8256	12.5	4.3835	12.5	4.5429

## Sheet: Raw data 2%RHA4%C
Soil control		Upper 2%RHA4%C		Lower 2%RHA4%C		Double 2%RHA4%C
Penetration Depth (mm)	Applied Load (kN)	Penetration Depth (mm)	Applied Load (kN)	Penetration Depth (mm)	Applied Load (kN)	Penetration Depth (mm)	Applied Load (kN)
0	0	0	0	0	0	0	0
0.5	0.19925	0.5	0.3188	0.5	0.31083	0.5	0.43835
1	0.35865	1	0.5579	1	0.54993	1	0.7173
1.5	0.51805	1.5	0.797	1.5	0.78903	1.5	0.99625
2	0.67745	2	1.0361	2	1.02813	2	1.2752
2.5	0.83685	2.5	1.2752	2.5	1.26723	2.5	1.55415
3	0.99625	3	1.5143	3	1.50633	3	1.8331
4	1.23535	4	1.8331	4	1.79325	4	2.19175
5	1.47445	5	2.1519	5	2.09611	5	2.5504
7.5	1.8331	7.5	2.59025	7.5	2.49461	7.5	3.0286
10	2.1519	10	3.06845	10	2.98875	10	3.5068
12.5	2.4707	12.5	3.5865	12.5	3.46695	12.5	3.985

## Sheet: Raw data 2%RHA6%C
Soil control		Upper 2%RHA6%C		Lower 2%RHA6%C		Double 2%RHA6%C
Penetration Depth (mm)	Applied Load (kN)	Penetration Depth (mm)	Applied Load (kN)	Penetration Depth (mm)	Applied Load (kN)	Penetration Depth (mm)	Applied Load (kN)
0	0	0	0	0	0	0	0
0.5	0.19925	0.5	0.3985	0.5	0.35865	0.5	0.6376
1	0.35865	1	0.7173	1	0.6376	1	1.0361
1.5	0.51805	1.5	1.0361	1.5	0.9564	1.5	1.5143
2	0.67745	2	1.3549	2	1.23535	2	1.9128
2.5	0.83685	2.5	1.6737	2.5	1.55415	2.5	2.3113
3	0.99625	3	1.9925	3	1.87295	3	2.8692
4	1.23535	4	2.4707	4	2.2316	4	3.4271
5	1.47445	5	2.9489	5	2.59025	5	3.9053
7.5	1.8331	7.5	3.5865	7.5	3.06845	7.5	4.782
10	2.1519	10	4.2241	10	3.54665	10	5.4993
12.5	2.4707	12.5	4.8617	12.5	4.01688	12.5	6.2166

[truncated: 8 more sheets: Raw data 4%RHA2%C, Raw data 4%RHA4%C, Raw data 4%RHA6%C, Raw data 6%RHA2%C, Raw data 6%RHA4%C, Raw data 6%RHA6%C , Processed Data, Summary]
